# Supplementary material for: Evolutionary Analysis of the Land Plant-Specific TCP Interactor Containing EAR Motif Protein (TIE) Family of Transcriptional Corepressors
Source: Plants (Basel). 2025 Aug 5;14(15):2423. doi: 10.3390/plants14152423 (PMC12349606; doi:10.3390/plants14152423)
Supplement: Supplementary file 1 [file plants-14-02423-s001.zip]

Archive with 1 entries (1 files):
- plants-3709965-supplementary.pdf
